# Supplementary material for: MLG-YOLO: A Model for Real-Time Accurate Detection and Localization of Winter Jujube in Complex Structured Orchard Environments
Source: Plant Phenomics. 2024 Sep 23;6:0258. doi: 10.34133/plantphenomics.0258 (PMC11418275; doi:10.34133/plantphenomics.0258)
Supplement: Supplementary 1 — Figs. S1 to S6 [file plantphenomics.0258.f1.zip]

Archive with 7 entries (7 files):
- figure S1.pdf
- figure S2.pdf
- figure S3.pdf
- figure S4.pdf
- figure S5.pdf
- figure S6.pdf
- Supplementary Materials.docx
